# Supplementary material for: Tolerance mechanisms in polysaccharide biosynthesis: Implications for undecaprenol phosphate recycling in Escherichia coli and Shigella flexneri
Source: PLoS Genet. 2025 Jan 30;21(1):e1011591. doi: 10.1371/journal.pgen.1011591 (PMC11813082; doi:10.1371/journal.pgen.1011591)
Supplement: S1 Table — Recorded values of optical density at 600 nm of bacterial cultures growing at 37°C. (XLSX) [file pgen.1011591.s001.xlsx]

## Sheet: Figure 2b
Time:h	MG1655			MG1655[pWQ572]			MG1655[pWbbL]			MG1655ΔwzxB			MG1655ΔwzxB[pWbbL]
0	-0.065	-0.051	-0.048	-0.03	-0.065	-0.077	-0.052	-0.035	-0.078	0.003	0.064	-0.071	0.076	0.077	0.009
0.25	-0.017	-0.025	-0.005	0.000388	-0.037	-0.054	-0.003	-0.003	-0.056	0.01	0.05	-0.057	0.058	0.108	0.048
0.5	-0.003	-0.021	-0.024	-0.009	-0.026	-0.069	0.015	-0.011	-0.091	0.023	0.04	-0.057	0.081	0.061	0.066
0.766667	-0.015	0.006	0.014	-0.025	-0.035	-0.016	0.012	-0.00028	-0.046	0.048	0.046	-0.001	0.047	0.076	0.099
1.01667	0.015	0.015	-0.002	-0.015	-0.016	0.007	0.006	0.025	-0.042	0.032	0.065	-0.017	0.061	0.06	0.105
1.26667	0.027	0.035	-0.003	0.00045	0.015	-0.025	0.032	0.034	-0.053	0.043	0.073	-0.003	0.035	0.064	0.108
1.51667	0.057	0.054	0.009	0.024	0.038	-0.046	0.049	0.069	-0.05	0.068	0.097	0.005	0.015	0.059	0.083
1.76667	0.078	0.087	0.063	0.039	0.064	0.017	0.068	0.078	-0.012	0.093	0.117	0.03	0.013	0.03	0.09
2.03333	0.124	0.161	0.105	0.075	0.143	0.034	0.093	0.144	0.03	0.109	0.155	0.127	0.001	0.027	0.08
2.28333	0.204	0.213	0.178	0.142	0.176	0.073	0.163	0.184	0.063	0.161	0.198	0.118	-0.007	0.043	0.054
2.53333	0.263	0.325	0.313	0.214	0.268	0.182	0.252	0.266	0.176	0.222	0.281	0.242	0.002	0.015	0.041
2.78333	0.35	0.398	0.39	0.291	0.342	0.309	0.322	0.344	0.277	0.32	0.371	0.362	-0.002	0.018	0.049
3.03333	0.441	0.446	0.476	0.378	0.396	0.427	0.425	0.41	0.392	0.401	0.448	0.414	-0.013	0.02	0.059
3.3	0.588	0.617	0.595	0.52	0.525	0.549	0.544	0.551	0.491	0.552	0.589	0.596	0.002	0.046	0.056
3.55	0.689	0.718	0.74	0.634	0.623	0.654	0.675	0.665	0.638	0.668	0.7	0.694	-0.005	0.021	0.074
3.8	0.81	0.847	0.856	0.757	0.742	0.758	0.798	0.777	0.746	0.789	0.828	0.816	0.013	0.043	0.036
4.05	0.915	0.958	0.938	0.864	0.859	0.838	0.913	0.902	0.836	0.915	0.962	0.934	0.035	0.072	0.066

## Sheet: Figure 2c
Time:h	MG1655ΔwaaL[pWbbL]			MG1655ΔwzyB[pWbbL]			MG1655ΔwaaLΔwzyB[pWbbL]			MG1655ΔwaaL[pWbbL]+AhTet			MG1655ΔwzyB[pWbbL]+AhTet			MG1655ΔwaaLΔwzyB[pWbbL]+AhTet
0	-0.084	-0.093	-0.076	-0.055	-0.055	-0.038	-0.017	-0.032	-0.013	-0.022	0.027	-0.04	0.024	-0.047	-0.061	-0.039	-0.045	0.026
0.25	0.022	-0.009	-0.039	-0.022	-0.009	-0.028	-0.031	-0.048	-0.026	0.002	0.009	-0.016	-0.022	-0.022	-0.038	0.017	0.002	0.012
0.5	-0.004	0.048	0.027	-0.003	-0.002	0.002	0.002	-0.019	0.005	0.057	0.024	0.051	-0.005	0.034	0.017	0.039	0.069	0.044
0.766667	0.001	0.068	0.046	0.011	-0.00087	0.003	0.022	3.33e-05	0.03	0.069	0.027	0.053	-0.007	0.044	0.041	0.027	0.04	0.018
1.01667	0.055	0.119	0.107	0.069	0.048	0.053	0.075	0.067	0.107	0.117	0.086	0.133	0.053	0.089	0.084	0.006	0.024	0.015
1.26667	0.12	0.176	0.185	0.126	0.116	0.119	0.152	0.125	0.183	0.176	0.146	0.173	0.107	0.116	0.132	0.017	0.01	0.03
1.51667	0.224	0.293	0.283	0.209	0.19	0.196	0.245	0.216	0.292	0.25	0.244	0.25	0.2	0.18	0.198	0.025	0.024	0.04
1.76667	0.339	0.383	0.396	0.318	0.294	0.296	0.357	0.318	0.407	0.359	0.351	0.365	0.288	0.282	0.293	0.037	0.04	0.039
2.03333	0.414	0.462	0.472	0.424	0.406	0.405	0.447	0.44	0.509	0.422	0.433	0.439	0.383	0.371	0.389	0.058	0.062	0.074
2.28333	0.521	0.563	0.567	0.506	0.481	0.482	0.532	0.508	0.6	0.496	0.515	0.515	0.452	0.452	0.459	0.09	0.085	0.088
2.53333	0.602	0.657	0.651	0.601	0.578	0.573	0.616	0.594	0.704	0.596	0.597	0.602	0.555	0.518	0.526	0.08	0.079	0.091
2.78333	0.716	0.778	0.786	0.723	0.704	0.694	0.754	0.738	0.832	0.695	0.719	0.713	0.652	0.625	0.631	0.051	0.056	0.057
3.03333	0.794	0.844	0.855	0.812	0.773	0.79	0.814	0.795	0.877	0.764	0.778	0.778	0.733	0.697	0.698	0.023	0.017	0.039
3.3	0.848	0.899	0.919	0.883	0.856	0.846	0.855	0.868	0.94	0.808	0.852	0.859	0.807	0.772	0.787	0.028	0.022	0.039
3.55	0.886	0.956	0.971	0.951	0.909	0.886	0.91	0.883	0.971	0.861	0.887	0.912	0.854	0.803	0.823	0.015	0.012	0.033
3.8	0.929	0.973	1.014	1	0.933	0.937	0.934	0.926	1.012	0.92	0.936	0.955	0.899	0.848	0.856	0.016	0.014	0.034
4.05	0.964	1.066	1.058	1.028	0.997	0.987	0.995	0.983	1.091	0.937	0.972	0.997	0.931	0.899	0.898	0.035	0.024	0.06
4.3	0.977	1.095	1.095	1.048	0.996	1.005	1.015	0.997	1.129	0.978	1.006	1	0.943	0.918	0.907	0.008	0.007	0.036
4.56667	1.047	1.124	1.167	1.084	1.054	1.021	1.103	1.081	1.183	1.006	1.054	1.07	1.009	0.974	0.959	0.034	0.029	0.06
4.81667	1.108	1.174	1.211	1.155	1.088	1.08	1.113	1.106	1.192	1.035	1.115	1.11	1.052	1.024	1.007	0.039	0.041	0.085
5.06667	1.138	1.221	1.253	1.191	1.128	1.146	1.137	1.161	1.274	1.107	1.141	1.144	1.101	1.058	1.04	0.044	0.045	0.09
5.31667	1.18	1.259	1.294	1.253	1.19	1.174	1.215	1.209	1.312	1.114	1.16	1.198	1.134	1.085	1.091	0.059	0.056	0.105
5.56667	1.201	1.295	1.332	1.296	1.239	1.204	1.234	1.221	1.33	1.152	1.208	1.206	1.186	1.097	1.106	0.069	0.064	0.111
5.83333	1.26	1.343	1.387	1.284	1.23	1.239	1.276	1.268	1.361	1.167	1.239	1.267	1.2	1.147	1.135	0.071	0.081	0.147
6.08333	1.274	1.375	1.418	1.34	1.3	1.268	1.287	1.303	1.364	1.233	1.277	1.289	1.233	1.165	1.159	0.079	0.083	0.146
6.33333	1.285	1.425	1.438	1.391	1.353	1.319	1.336	1.309	1.415	1.178	1.284	1.293	1.254	1.197	1.207	0.086	0.092	0.154
6.58333	1.304	1.459	1.486	1.424	1.374	1.315	1.394	1.332	1.467	1.263	1.348	1.401	1.281	1.229	1.21	0.11	0.117	0.186
6.83333	1.343	1.487	1.511	1.456	1.404	1.377	1.354	1.367	1.454	1.274	1.366	1.385	1.303	1.256	1.234	0.128	0.112	0.189
7.1	1.369	1.447	1.533	1.482	1.456	1.384	1.415	1.376	1.512	1.304	1.38	1.448	1.378	1.264	1.249	0.132	0.126	0.203
7.35	1.357	1.529	1.568	1.49	1.461	1.414	1.416	1.379	1.496	1.327	1.431	1.424	1.338	1.299	1.286	0.138	0.145	0.227
7.6	1.381	1.517	1.595	1.555	1.489	1.403	1.448	1.435	1.53	1.353	1.44	1.457	1.356	1.326	1.254	0.159	0.162	0.256
7.85	1.445	1.598	1.623	1.556	1.458	1.468	1.428	1.459	1.558	1.359	1.465	1.467	1.43	1.383	1.317	0.212	0.21	0.297

## Sheet: Figure 4a
Time:h	Nil			pBAD18cm			pWecG			ΔwzxE			ΔwzxEpWecG
0	-0.086	-0.004	-0.095	-0.065	-0.067	-0.095	-0.068	-0.077	-0.071	-0.018	-0.06	-0.086	-0.001	-0.022	-0.066
0.25	-0.068	-0.024	-0.035	-0.106	-0.094	-0.106	-0.098	-0.058	-0.048	-0.077	-0.085	-0.102	-0.049	-0.068	-0.123
0.5	-0.004	0.023	0.014	-0.068	-0.102	-0.032	-0.047	-0.025	0.015	-0.042	-0.042	-0.009	-0.015	-0.038	-0.056
0.766667	0.057	0.099	0.122	-0.005	0.000333	0.021	0.017	0.095	0.063	0.021	0.02	0.038	0.03	0.029	0.008
1.01667	0.111	0.112	0.161	0.041	0.013	0.075	0.049	0.067	0.104	0.043	0.05	0.113	0.035	0.022	0.059
1.26667	0.198	0.239	0.209	0.128	0.108	0.135	0.142	0.195	0.15	0.146	0.168	0.163	0.106	0.104	0.078
1.51667	0.29	0.324	0.344	0.235	0.179	0.226	0.241	0.267	0.264	0.251	0.251	0.292	0.154	0.131	0.151
1.76667	0.364	0.417	0.414	0.335	0.274	0.301	0.338	0.336	0.358	0.354	0.336	0.348	0.187	0.189	0.15
2.03333	0.509	0.54	0.551	0.458	0.357	0.421	0.445	0.41	0.47	0.471	0.463	0.483	0.262	0.252	0.263
2.28333	0.65	0.717	0.667	0.604	0.508	0.532	0.571	0.573	0.551	0.629	0.656	0.607	0.265	0.264	0.231
2.53333	0.764	0.816	0.787	0.725	0.608	0.658	0.662	0.643	0.667	0.777	0.768	0.754	0.316	0.293	0.285
2.78333	0.9	0.966	0.916	0.886	0.799	0.799	0.798	0.771	0.745	0.929	0.941	0.9	0.379	0.364	0.321
3.03333	1.013	1.048	1.028	1.018	0.905	0.921	0.889	0.831	0.844	1.063	1.04	1.04	0.373	0.349	0.349
3.3	1.035	1.061	1.051	1.04	0.946	0.945	0.917	0.883	0.85	1.112	1.067	1.066	0.322	0.291	0.304
3.55	1.064	1.089	1.094	1.099	1.01	1.009	0.955	0.963	0.918	1.136	1.106	1.1	0.275	0.263	0.227
3.8	1.044	1.056	1.061	1.066	0.992	1.006	0.989	0.943	0.966	1.12	1.071	1.1	0.217	0.203	0.189
4.05	1.108	1.13	1.116	1.15	1.072	1.076	1.082	1.034	1.056	1.186	1.137	1.16	0.256	0.218	0.192
4.3	1.13	1.152	1.143	1.174	1.115	1.128	1.12	1.085	1.11	1.213	1.172	1.194	0.239	0.217	0.193
4.56667	1.143	1.156	1.158	1.194	1.117	1.153	1.141	1.099	1.135	1.232	1.18	1.212	0.23	0.172	0.184
4.81667	1.153	1.17	1.15	1.2	1.12	1.153	1.148	1.112	1.137	1.238	1.178	1.207	0.232	0.146	0.155
5.06667	1.231	1.266	1.246	1.296	1.221	1.25	1.226	1.209	1.238	1.323	1.28	1.286	0.293	0.177	0.147

## Sheet: Figure 4b
Time (h)	Nil			Nil+ara			pBAD322G			pBAD322G+ara			pWecA			pWecA+ara
0	-0.001	0.093	0.122	0.071	-0.005	0.095	0.024	0.033	0.054	0.049	0.066	0.07	0.029	0.033	0.057	0.025	0.007	0.078
0.166667	0.018	0.028	0.107	0.12	0.008	0.116	0.027	0.081	0.051	0.089	0.055	0.073	0.051	0.057	0.047	0.06	-0.01	0.041
0.333333	0.033	0.046	0.094	0.127	0.022	0.123	0.024	0.052	0.051	0.032	0.052	0.097	0.028	0.032	0.043	0.034	0.019	0.075
0.5	0.046	0.11	0.12	0.143	0.036	0.119	0.03	0.079	0.06	0.046	0.04	0.127	0.025	0.08	0.081	0.042	0.027	0.106
0.666667	0.057	0.102	0.145	0.118	0.075	0.144	0.018	0.087	0.085	0.034	0.056	0.143	0.029	0.091	0.087	0.093	0.052	0.113
0.833333	0.076	0.107	0.185	0.172	0.085	0.137	0.048	0.097	0.143	0.066	0.106	0.164	0.054	0.106	0.134	0.068	0.095	0.139
1	0.09	0.155	0.225	0.195	0.124	0.176	0.074	0.148	0.162	0.075	0.108	0.183	0.088	0.157	0.192	0.127	0.12	0.161
1.16667	0.128	0.197	0.258	0.217	0.154	0.194	0.077	0.156	0.156	0.068	0.123	0.199	0.096	0.186	0.199	0.121	0.145	0.18
1.33333	0.162	0.266	0.336	0.276	0.215	0.24	0.132	0.203	0.208	0.106	0.168	0.22	0.15	0.228	0.248	0.169	0.193	0.231
1.5	0.214	0.299	0.405	0.349	0.275	0.297	0.174	0.247	0.272	0.144	0.23	0.277	0.186	0.301	0.323	0.229	0.265	0.303
1.66667	0.251	0.362	0.481	0.446	0.317	0.377	0.217	0.311	0.335	0.216	0.266	0.355	0.25	0.365	0.365	0.323	0.328	0.376
1.83333	0.305	0.39	0.535	0.466	0.381	0.403	0.274	0.358	0.383	0.276	0.323	0.398	0.311	0.406	0.423	0.367	0.393	0.434
2	0.339	0.445	0.579	0.525	0.406	0.448	0.314	0.403	0.433	0.316	0.368	0.433	0.344	0.454	0.471	0.389	0.42	0.476
2.16667	0.379	0.503	0.659	0.597	0.471	0.508	0.364	0.453	0.487	0.359	0.444	0.502	0.395	0.525	0.533	0.463	0.504	0.557
2.33333	0.441	0.587	0.661	0.682	0.525	0.575	0.42	0.542	0.553	0.433	0.535	0.589	0.455	0.591	0.604	0.551	0.574	0.625
2.5	0.491	0.622	0.714	0.761	0.591	0.638	0.485	0.606	0.626	0.493	0.595	0.671	0.528	0.657	0.68	0.629	0.646	0.693
2.66667	0.548	0.668	0.768	0.825	0.653	0.692	0.565	0.675	0.674	0.55	0.677	0.738	0.597	0.718	0.726	0.708	0.724	0.762
2.83333	0.565	0.686	0.789	0.837	0.695	0.723	0.586	0.698	0.727	0.591	0.713	0.771	0.604	0.754	0.775	0.738	0.744	0.805
3	0.638	0.742	0.857	0.917	0.776	0.796	0.661	0.781	0.803	0.652	0.782	0.843	0.681	0.822	0.836	0.812	0.819	0.859
3.16667	0.703	0.788	0.878	0.938	0.8	0.84	0.719	0.847	0.84	0.701	0.831	0.893	0.739	0.873	0.887	0.827	0.844	0.898
3.33333	0.761	0.807	0.934	0.995	0.858	0.894	0.806	0.874	0.891	0.763	0.884	0.943	0.806	0.921	0.938	0.872	0.896	0.954
3.5	0.806	0.832	0.976	1.027	0.885	0.946	0.824	0.906	0.954	0.817	0.92	0.975	0.837	0.972	0.987	0.922	0.936	1.001
3.66667	0.858	0.885	0.998	1.043	0.934	0.981	0.87	0.963	0.983	0.842	0.958	1.014	0.891	1.008	1.026	0.93	0.965	1.02
3.83333	0.898	0.915	1.025	1.063	0.968	1.002	0.926	1.008	1.022	0.877	0.994	1.041	0.922	1.044	1.04	0.964	1	1.052
4	0.919	0.924	1.041	1.067	0.97	0.993	0.942	1.013	1.032	0.894	0.998	1.04	0.922	1.059	1.062	0.972	1.014	1.056
4.16667	0.972	0.981	1.078	1.103	1.003	1.038	1.009	1.068	1.082	0.923	1.02	1.069	0.981	1.107	1.093	1.008	1.056	1.104
4.33333	1.032	1.019	1.107	1.14	1.024	1.06	1.051	1.101	1.112	0.938	1.044	1.083	1.018	1.14	1.124	1.041	1.081	1.139
4.5	1.065	1.069	1.153	1.171	1.061	1.105	1.065	1.144	1.16	0.964	1.082	1.119	1.035	1.189	1.183	1.082	1.108	1.171
4.66667	1.075	1.067	1.153	1.162	1.064	1.112	1.09	1.146	1.164	0.966	1.062	1.101	1.059	1.157	1.178	1.084	1.106	1.166
4.83333	1.122	1.091	1.191	1.188	1.091	1.131	1.141	1.175	1.197	0.996	1.091	1.124	1.088	1.194	1.206	1.057	1.123	1.172
5	1.169	1.126	1.237	1.226	1.146	1.169	1.201	1.214	1.239	1.038	1.132	1.161	1.115	1.225	1.246	1.087	1.15	1.177

## Sheet: Figure 4c
Time (h)	Nil			Nil+ara			pBAD322G			pBAD322G+ara			pWecA			pWecA+ara
0	-0.025	0.047	-0.004	0.01	0.008	0.071	0.002	0.068	0.086	0.024	0.062	0.038	0.036	0.056	0.072	0.059	0.083	0.081
0.166667	0.078	0.086	0.002	0.022	0.011	0.102	0.042	0.055	0.095	0.071	0.042	0.124	0.022	0.064	0.077	0.097	0.099	0.088
0.333333	0.019	0.073	0.005	0.049	0.015	0.1	0.056	0.066	0.09	0.066	0.025	0.09	0.028	0.044	0.082	0.112	0.05	0.099
0.5	0.055	0.093	0.03	0.063	0.076	0.137	0.032	0.069	0.074	0.074	0.097	0.107	0.072	0.054	0.119	0.129	0.052	0.15
0.666667	0.063	0.115	0.057	0.075	0.102	0.143	0.06	0.117	0.076	0.088	0.095	0.124	0.073	0.089	0.07	0.145	0.066	0.142
0.833333	0.082	0.123	0.081	0.078	0.123	0.124	0.038	0.069	0.111	0.095	0.099	0.097	0.1	0.069	0.116	0.126	0.098	0.151
1	0.098	0.154	0.126	0.101	0.165	0.164	0.087	0.114	0.129	0.105	0.11	0.137	0.12	0.121	0.129	0.132	0.115	0.174
1.16667	0.119	0.167	0.163	0.121	0.196	0.17	0.062	0.137	0.147	0.11	0.145	0.143	0.17	0.146	0.144	0.157	0.142	0.2
1.33333	0.188	0.218	0.25	0.194	0.27	0.218	0.108	0.168	0.182	0.181	0.17	0.179	0.216	0.192	0.2	0.216	0.192	0.231
1.5	0.222	0.283	0.294	0.241	0.331	0.27	0.124	0.211	0.227	0.206	0.246	0.224	0.259	0.244	0.261	0.273	0.222	0.28
1.66667	0.291	0.352	0.436	0.347	0.427	0.36	0.167	0.251	0.303	0.32	0.287	0.299	0.318	0.283	0.345	0.364	0.286	0.352
1.83333	0.327	0.367	0.43	0.32	0.448	0.388	0.218	0.299	0.361	0.334	0.338	0.333	0.384	0.353	0.396	0.398	0.336	0.402
2	0.361	0.409	0.471	0.375	0.477	0.402	0.277	0.371	0.377	0.364	0.373	0.396	0.43	0.415	0.444	0.455	0.385	0.416
2.16667	0.424	0.472	0.524	0.432	0.549	0.493	0.308	0.419	0.428	0.432	0.444	0.434	0.46	0.451	0.482	0.421	0.398	0.417
2.33333	0.496	0.548	0.593	0.524	0.628	0.547	0.35	0.472	0.474	0.546	0.494	0.5	0.548	0.54	0.52	0.372	0.343	0.378
2.5	0.566	0.592	0.662	0.598	0.7	0.619	0.414	0.543	0.554	0.626	0.567	0.584	0.595	0.577	0.586	0.294	0.256	0.294
2.66667	0.655	0.676	0.722	0.65	0.76	0.681	0.477	0.616	0.631	0.687	0.628	0.651	0.684	0.649	0.664	0.228	0.205	0.255
2.83333	0.673	0.696	0.755	0.694	0.81	0.706	0.503	0.644	0.666	0.735	0.675	0.704	0.705	0.677	0.698	0.149	0.168	0.177
3	0.771	0.785	0.83	0.781	0.891	0.788	0.585	0.707	0.729	0.803	0.731	0.78	0.774	0.756	0.771	0.136	0.143	0.158
3.16667	0.828	0.857	0.878	0.816	0.926	0.825	0.629	0.762	0.779	0.846	0.762	0.807	0.821	0.827	0.812	0.085	0.119	0.125
3.33333	0.88	0.894	0.926	0.849	0.965	0.884	0.707	0.829	0.842	0.886	0.82	0.845	0.883	0.868	0.862	0.062	0.079	0.127
3.5	0.918	0.945	0.962	0.888	0.99	0.91	0.741	0.835	0.897	0.93	0.852	0.889	0.917	0.886	0.922	0.032	0.079	0.072
3.66667	0.962	0.982	0.995	0.917	1.031	0.955	0.785	0.893	0.919	0.949	0.894	0.923	0.962	0.948	0.941	0.035	0.089	0.042
3.83333	1.01	1.009	1.031	0.961	1.063	1.001	0.835	0.929	0.946	1.008	0.934	0.964	1.003	0.98	0.973	0.025	0.091	0.018
4	1.012	1.02	1.028	0.965	1.065	0.998	0.836	0.93	0.949	1.023	0.939	0.95	1.002	0.993	0.991	0.038	0.106	0.024
4.16667	1.076	1.066	1.083	1.003	1.098	1.023	0.881	0.983	1.002	1.046	0.962	0.996	1.053	1.049	1.027	0.028	0.124	0.013
4.33333	1.121	1.094	1.104	1.011	1.108	1.053	0.955	1.009	1.043	1.063	0.983	1.022	1.088	1.079	1.065	0.043	0.133	0.012
4.5	1.157	1.155	1.159	1.061	1.151	1.068	0.963	1.062	1.086	1.1	1.028	1.045	1.126	1.117	1.104	0.072	0.175	0.014
4.66667	1.153	1.143	1.155	1.046	1.149	1.071	0.983	1.052	1.105	1.075	1.011	1.04	1.127	1.119	1.113	0.035	0.18	-0.015
4.83333	1.208	1.176	1.181	1.074	1.182	1.096	1.017	1.084	1.143	1.104	1.028	1.057	1.155	1.144	1.145	0.05	0.205	0.004
5	1.258	1.213	1.242	1.12	1.214	1.137	1.069	1.116	1.183	1.15	1.067	1.088	1.199	1.176	1.198	0.11	0.264	0.007

## Sheet: Figure 4e
time (h)	pBAD322G			pBAD322G+ara			pWecA			pWecA+ara
0	-0.009	0.035	0.035	0.064	0.064	0.089	-0.082	-0.03	-0.006	-0.053	0.054	0.109
0.166667	0.008	0.006	0.019	0.039	0.045	0.106	-0.064	-0.01	0.0005	-0.06	0.03	0.121
0.333333	0.04	0.004	0.005	0.049	0.056	0.087	-0.033	0.01	0.019	-0.031	0.079	0.204
0.5	0.03	0.001	0.038	0.059	0.095	0.048	0.002	0.004	0.012	-0.058	0.104	0.078
0.666667	0.046	0.015	0.052	0.07	0.067	0.113	0.005	0.034	0.036	-0.026	0.081	0.141
0.833333	0.08	0.062	0.087	0.097	0.113	0.159	0.024	0.064	0.052	-0.016	0.116	0.114
1	0.142	0.079	0.139	0.132	0.166	0.171	0.064	0.067	0.075	0.028	0.169	0.114
1.16667	0.186	0.164	0.175	0.241	0.219	0.249	0.12	0.115	0.129	0.129	0.176	0.24
1.33333	0.252	0.213	0.243	0.262	0.273	0.324	0.127	0.14	0.148	0.168	0.187	0.256
1.5	0.32	0.299	0.34	0.34	0.349	0.383	0.182	0.201	0.199	0.239	0.257	0.247
1.66667	0.398	0.369	0.396	0.398	0.43	0.444	0.246	0.257	0.257	0.289	0.284	0.296
1.83333	0.44	0.41	0.452	0.467	0.486	0.498	0.32	0.33	0.332	0.399	0.384	0.345
2	0.509	0.495	0.523	0.554	0.56	0.594	0.374	0.377	0.356	0.378	0.342	0.407
2.16667	0.571	0.568	0.603	0.624	0.634	0.721	0.433	0.441	0.415	0.334	0.327	0.369
2.33333	0.669	0.65	0.736	0.718	0.748	0.793	0.489	0.518	0.507	0.347	0.314	0.344
2.5	0.741	0.73	0.786	0.803	0.818	0.884	0.584	0.617	0.592	0.373	0.308	0.388
2.66667	0.815	0.793	0.88	0.878	0.881	0.969	0.655	0.709	0.692	0.41	0.33	0.386
2.83333	0.875	0.877	0.932	0.947	0.95	1.026	0.746	0.792	0.749	0.38	0.316	0.385
3	0.923	0.896	0.99	0.988	0.99	1.085	0.798	0.843	0.821	0.431	0.324	0.405
3.16667	0.96	0.942	1.011	1.01	1.026	1.11	0.833	0.896	0.862	0.425	0.318	0.393
3.33333	1.01	1.002	1.097	1.067	1.102	1.161	0.928	0.978	0.944	0.433	0.335	0.415
3.5	1.041	1.025	1.153	1.102	1.119	1.169	0.973	1.03	1.039	0.472	0.347	0.412
3.66667	1.093	1.079	1.19	1.135	1.129	1.196	1.031	1.065	1.084	0.477	0.361	0.402
3.83333	1.112	1.115	1.235	1.147	1.147	1.193	1.055	1.106	1.097	0.497	0.367	0.393
4	1.122	1.14	1.223	1.157	1.142	1.195	1.059	1.149	1.115	0.465	0.347	0.388
4.16667	1.174	1.209	1.271	1.183	1.187	1.23	1.138	1.188	1.175	0.436	0.331	0.363
4.33333	1.188	1.247	1.277	1.21	1.176	1.25	1.13	1.218	1.187	0.43	0.318	0.394
4.5	1.225	1.278	1.338	1.238	1.218	1.285	1.223	1.261	1.255	0.404	0.302	0.356
4.66667	1.265	1.301	1.38	1.244	1.246	1.285	1.229	1.284	1.277	0.373	0.301	0.304
4.83333	1.279	1.326	1.405	1.264	1.261	1.291	1.245	1.307	1.317	0.36	0.269	0.293
5	1.306	1.379	1.445	1.275	1.273	1.313	1.269	1.336	1.347	0.362	0.248	0.281
5.16667	1.324	1.413	1.428	1.307	1.278	1.343	1.291	1.38	1.371	0.344	0.231	0.278
5.33333	1.339	1.42	1.444	1.285	1.272	1.326	1.267	1.386	1.386	0.316	0.206	0.229
5.5	1.379	1.458	1.472	1.334	1.291	1.372	1.316	1.424	1.406	0.307	0.197	0.24
5.66667	1.404	1.506	1.499	1.308	1.305	1.34	1.346	1.474	1.456	0.304	0.203	0.192
5.83333	1.484	1.54	1.585	1.354	1.348	1.39	1.416	1.495	1.507	0.276	0.194	0.2
6	1.45	1.503	1.558	1.352	1.322	1.381	1.386	1.495	1.521	0.265	0.187	0.182

## Sheet: Figure 4f
Time (h)	Nil			Nil+ara			ΔwzyB[pUppS]			ΔwzyB[pUppS]+ara			ΔwzyB			ΔwzyB+ara
0	-0.059	0.069	0.026	0.044	0.018	0.047	-0.033	-0.068	-0.049	-0.065	-0.098	-0.013	0.043	0.041	0.016	0.012	0.064	-0.035
0.166667	0.019	0.055	0.012	0.01	-0.024	0.061	-0.045	-0.013	-0.059	-0.064	-0.04	0.02	0.093	0.101	-0.008	-0.0007	0.098	-0.065
0.333333	0.039	0.037	0.026	0.007	0.002	0.086	-0.013	0.007	-0.051	-0.06	-0.009	0.039	0.042	0.053	0.003	-0.01	0.089	-0.046
0.5	0.014	0.02	0.056	-0.01	0.003	0.049	-0.03	-0.019	-0.041	-0.082	0.038	0.06	0.05	0.051	0.017	0.018	0.11	-0.013
0.666667	0.028	0.03	0.042	0.006	0.004	0.084	-0.008	-0.018	-0.038	-0.067	0.033	0.047	0.055	0.036	0.037	0.031	0.115	0.02
0.833333	0.066	0.061	0.073	0.028	0.04	0.076	0.002	-0.004	-0.028	-0.039	0.08	0.101	0.095	0.04	0.08	0.05	0.128	0.044
1	0.087	0.089	0.114	0.046	0.077	0.073	0.008	-0.001	3.33e-05	-0.043	0.104	0.089	0.109	0.081	0.136	0.041	0.091	0.027
1.16667	0.146	0.117	0.136	0.129	0.104	0.145	0.05	0.006	0.002	0.004	0.065	0.039	0.188	0.122	0.19	0.11	0.178	0.113
1.33333	0.157	0.153	0.17	0.144	0.121	0.17	0.045	0.022	0.008	0.002	0.08	0.069	0.255	0.161	0.248	0.186	0.244	0.178
1.5	0.201	0.222	0.238	0.19	0.187	0.192	0.054	0.034	0.042	0.027	0.119	0.129	0.307	0.2	0.309	0.23	0.278	0.255
1.66667	0.257	0.277	0.293	0.237	0.244	0.24	0.061	0.047	0.064	0.048	0.151	0.12	0.364	0.262	0.388	0.305	0.332	0.304
1.83333	0.318	0.358	0.383	0.293	0.31	0.309	0.093	0.079	0.111	0.042	0.175	0.162	0.414	0.304	0.437	0.356	0.367	0.341
2	0.349	0.389	0.4	0.349	0.355	0.402	0.128	0.125	0.139	0.086	0.175	0.168	0.456	0.337	0.448	0.368	0.353	0.344
2.16667	0.392	0.457	0.465	0.411	0.403	0.434	0.159	0.167	0.202	0.124	0.214	0.223	0.509	0.395	0.508	0.31	0.293	0.288
2.33333	0.456	0.512	0.515	0.457	0.474	0.48	0.187	0.23	0.246	0.172	0.28	0.266	0.579	0.455	0.588	0.251	0.263	0.208
2.5	0.532	0.589	0.607	0.572	0.548	0.586	0.26	0.296	0.3	0.246	0.318	0.337	0.65	0.548	0.659	0.219	0.222	0.201
2.66667	0.601	0.675	0.696	0.633	0.629	0.667	0.303	0.331	0.361	0.272	0.399	0.376	0.711	0.606	0.712	0.185	0.173	0.155
2.83333	0.702	0.751	0.761	0.734	0.716	0.736	0.359	0.409	0.433	0.343	0.412	0.391	0.752	0.629	0.779	0.121	0.107	0.091
3	0.746	0.802	0.824	0.788	0.778	0.815	0.408	0.46	0.5	0.39	0.487	0.452	0.803	0.676	0.83	0.083	0.08	0.059
3.16667	0.788	0.854	0.884	0.846	0.826	0.872	0.475	0.528	0.574	0.414	0.455	0.467	0.838	0.76	0.873	0.051	0.08	0.044
3.33333	0.871	0.936	0.959	0.942	0.91	0.967	0.552	0.626	0.653	0.417	0.422	0.458	0.876	0.799	0.915	0.036	0.063	0.026
3.5	0.91	0.968	1.008	0.984	0.986	1.03	0.618	0.696	0.721	0.383	0.436	0.441	0.902	0.825	0.937	0.022	0.047	0.012
3.66667	0.955	1.02	1.05	1.075	1.047	1.104	0.7	0.777	0.796	0.424	0.481	0.49	0.938	0.848	0.981	0.007	0.02	-0.011
3.83333	0.998	1.065	1.092	1.102	1.116	1.163	0.738	0.822	0.851	0.474	0.512	0.503	0.961	0.891	0.993	-0.005	0.024	-0.024
4	1.012	1.074	1.127	1.115	1.139	1.179	0.797	0.855	0.877	0.505	0.553	0.527	0.996	0.934	1.042	0.021	0.03	-0.016
4.16667	1.068	1.148	1.164	1.174	1.18	1.218	0.848	0.951	0.919	0.563	0.585	0.571	1.021	0.945	1.07	0.023	0.038	-0.017
4.33333	1.075	1.15	1.176	1.176	1.195	1.244	0.888	0.964	0.951	0.603	0.633	0.633	1.044	0.993	1.093	0.017	0.023	-0.014
4.5	1.162	1.217	1.251	1.264	1.266	1.304	0.923	1.006	0.995	0.687	0.692	0.689	1.071	0.993	1.117	0.013	0.012	-0.033
4.66667	1.16	1.227	1.263	1.27	1.301	1.321	0.97	1.045	1.032	0.731	0.749	0.733	1.108	1.022	1.133	0.01	0.038	-0.013
4.83333	1.174	1.265	1.298	1.308	1.321	1.348	0.992	1.086	1.068	0.78	0.794	0.796	1.118	1.038	1.167	0.027	0.04	-0.00077
5	1.203	1.293	1.32	1.33	1.334	1.372	1.019	1.111	1.086	0.815	0.826	0.84	1.142	1.075	1.184	0.056	0.072	0.018
5.16667	1.2	1.328	1.323	1.359	1.345	1.403	1.055	1.114	1.1	0.854	0.879	0.896	1.161	1.093	1.204	0.088	0.086	0.041
5.33333	1.211	1.339	1.33	1.352	1.366	1.39	1.075	1.128	1.126	0.875	0.909	0.925	1.199	1.13	1.235	0.119	0.123	0.078
5.5	1.248	1.373	1.382	1.393	1.397	1.464	1.115	1.174	1.153	0.932	0.947	0.983	1.195	1.143	1.241	0.158	0.158	0.114
5.66667	1.301	1.395	1.413	1.418	1.439	1.467	1.129	1.2	1.182	0.953	0.983	0.999	1.213	1.163	1.274	0.202	0.196	0.151
5.83333	1.371	1.446	1.461	1.498	1.501	1.54	1.178	1.248	1.233	1.012	1.026	1.066	1.232	1.178	1.293	0.254	0.243	0.199
6	1.354	1.407	1.454	1.48	1.492	1.528	1.169	1.217	1.226	1.015	1.043	1.062	1.272	1.195	1.338	0.313	0.307	0.257
